# Supplementary material for: Understanding diarrhoeal diseases in response to climate variability and drought in Cape Town, South Africa: a mixed methods approach
Source: Infect Dis Poverty. 2023 Aug 18;12:76. doi: 10.1186/s40249-023-01127-7 (PMC10436439; doi:10.1186/s40249-023-01127-7)
Supplement: Supplementary file 2 — Additional file 2: Table S1. Codebook developed for in-depth interview analysis. Table S2. Framework analysis matrix for in-depth interviews. [file 40249_2023_1127_MOESM2_ESM.xlsx]

## Sheet: S1_Codebook
Table S1. Codebook developed for in-depth interview analysis
Codes and categories	Code descriptions
Perceptions of CC and its priority relative to other issues facing the WC			Note: not all code categories are presented in the framework as part of the supplemental data to this manuscript
Perceptions on CC
· Beliefs	Personal, societal, and governmental belief in CC, perceived awareness, judgement of other’s beliefs in CC
· Urgency	Timeliness of making changes in light of CC
· Long-term changes	New normal, cannot be business as usual, reality of CC
· Current progress	Perceptions and judgements on awareness, progress towards adaptation/mitigation plans on CC (no reason to be where we are, more needed to be done, “nebulous” problem)
Impacts of CC on child health in the WC
· Infectious diseases	Trends in infectious disease due to CC, existing problems in the WC, explanations for why a problem
· Other health impacts	Trends and explanations for [chemicals] in treated water, developed allergies to alcohol based sanitizers, heat stress, risk of dehydration, respiratory diseases, mental health, maternal health
· Food security	Trends and explanations around agriculture, urban food gardens, fishing communities and the effects on accessibility and quality of food, health outcomes, food safety
· Water security	Effect of CC on water accessibility, quality, hygiene and sanitation, food and livestock, food hygiene
· Income security	Reliance of coastal communities on aquifers, migratory workers, unemployment, tourism industry
· Environmental degradation	[pollutants] in the environment due to climatic conditions (water, air), fire risk
· Social disruption	migration, violence, slums, migratory communities – being left with caregivers, limited access to resources due to migration, conflict over diminishing resources
· Climatic events	Direct effects of climate – heat stress, effects of severe weather events – fires, flooding, drought, disaster puts strain on health system
· Living conditions and infrastructure	The effect of living conditions causing/exacerbating health conditions (heat islands in urban areas, migration to cities causing overcrowding and growth of ISs, poor housing, water delivery, sanitation systems, play areas)
· Multiple interlinked effects/risk factors	Inherent interconnectedness of issues (knock on impacts – low water -> agriculture -> income insecurity -> health, living in IS -> higher susceptibility to floods -> health), “catch 22 situation”
Perceptions on the relationship between CC and health
· Awareness and value	Personal perceptions on the interconnectedness of CC and health, perceived awareness of the public (very aware – major concern in their position, underestimated by society)
· Prioritization	Perceptions on whether not prioritized enough and by who, perceptions on changing values/priorities
· Framing of the problem	Structure of the current argument for climate and health should be rethought (made into an economic argument, targeted at IS which will fix both issues, by fixing upstream factors will unburden the health system), framing is good (eg. Towards diarrhea) thus actions that have been made (transectoral surge task team)
· Concerns around diarrhea	If there were concerns during the drought, reasons why (failure of sanitation, water access/quality, lack of hygiene, malnutrition, water for ORS, surge capacity), concerns with diarrhea due to CC
· Effect of drought on perceptions of CC	Changed people’s relationship with water, beliefs and awareness about CC (wake up call & new normal), left behind a legacy of collaboration within gov, changed priorities within gov (planning around water), lessons learned, no learnings – had already been preparing
Realities around the CC agenda in the WC
· Competing priorities	Many other issues in SA in terms of health and social factors that will compete for the same funds
· Resource constraints	Health system at capacity, requires money to maintain interventions, budget issue, budget is shrinking
· Leadership	Visions of leadership (gov as an enabler, health system doesn’t have the capacity to drive climate-health aims), issues with gov (institutions cannot police themselves, gov biggest water waster during drought, within gov conflict/thus inaction, meetings but no action), lack of action in planning/during the drought, have the expertise
· Management	Development issues complex due to many actors involved, effect of gov organizational structure on solving issues (institutional), current management issues (will cause health to suffer unless improvements, caused schools to have no sanitation in Makhanda)
· Establishing buy in from stakeholders	Buy in to CC at the country level, effect of poverty on beliefs/value of CC, the pop which feels CC the most is a small voice compared to the city where ppl are less effected
The Western Cape’s response to CC and drought
Transdisciplinary/Transorganization work
· Perceptions on transdisciplinary collaboration	Lack of research/innovation on climate and health solutions, translation between climate research into health, implementation of health into climate change bill, implementation of green planning into health facilities
· Strategies to solving multiple problems	Create jobs in the env sector, invest in options that are sustainable and cost effective, by targeting IS development can solve multiple issues
· Learning from others	Learning water practices from countries who have very good water recycling programs (Namibia – best practices summit, Denmark), learning from other actors within the gov
· Transdisciplinary work within a job	How single actors employ transdisciplinary thinking within their work, specific jobs (sustainability practitioner – mainstream sustainability, health system – EHP – water and food safety, generalist - DEA&DP Climate Change Adaptation lead, IS, research at interface of what poverty does to the env and what it cause to the env)
· Informal/transient collaboration between actors	Private sector & civil society to promote sustainable dev, informal discussions between health and non-health actors, project based collabs
· Formal transdisciplinary task teams	Formalized task teams formed around a specific issue (surge season, drought response – legal function – officially declared disaster, climate change committee – (as part of health?), IS)
Community based interventions (prior to and during drought)
· Planning and organization	Measures designed before, during, and after the drought to prepare for CC/health - Disaster risk management plans, climate change adaptation
· Water reduction interventions	Measures/policies implemented during or after drought to reduce water consumption by individuals, construction industry, alternative water systems, tariffs on water
· Infrastructural changes (& ability to create new water)	Technological measures/policies implemented during or after the drought to diversify water/incorporate green design, collecting water from alternative sources – spring water, PODs, fit-for-purpose water, sanitation systems
· Awareness campaigns	Campaigns to raise awareness about drought, water reduction practices, CC, formalized education within gov, to the public, individual actors
· Surveillance systems	Monitoring of systems – dam levels, water quality, development – population
· Integration and importing of data	Feedback of systems – data driven decision making (climate reports, data -> formation of surge team, incorporated water resilience into different departments, health impact assessment, sustainable settlements summit to bring together best practices, surge, water quality OOS – community notification)
Community based interventions within the health system (prior to and during drought)
· Preparedness plans	Measures designed before, during, and after the drought to prepare for drought within the HS
· Alternative water practices	Water use practices that changed during the drought – hand sanitizer, boreholes, no major changes
· Awareness campaigns	Measures that the health system used to warn against the effect of water scarcity and its effect on disease
· Disease surveillance systems	Monitoring that occurred before or during the drought in relation to non-diarrheal diseases
· Ongoing diarrhea intervention	Diarrhea interventions in the WC – surge, house visits, education
· Drought specific diarrhea intervention	Additional interventions – stronger campaigns, training of staff, monitoring in adults, lack of change
Perceived trends in DR
· Long term trends	Perceptions of long term trends (either verified or anecdotal) - multi decade, over drought, potential reasons (eg. Climate, sustained interventions, drought not so bad)
· Seasonal trends	Perception of seasonal trends (either verified or anecdotal) - within the year - trends (recurrent cases get worse over the season), potential reasons (childrens health gets poorer, rainfall mobilizes pathogens)
· Acute (daily) trends	Perceptions of daily trends (either verified or anecdotal) - trends (multiple hot days increases burden), potential reasons (food spoilage?, none?)

## Sheet: S2_Framework
Table S2. Framework analysis matrix for in-depth interviews
	Field of work				Position			Perceptions on the relationship between CC and health	Transdisciplinary/Transorganization work	Community based interventions (prior to and during the drought)	Community based interventions within the health system (prior to and during drought)							Perceived trends in DR
Interview	Health	Child health or diarrhoea	human development	environmental affairs	government	physician	researcher	Concerns around diarrhea	Formal transdisciplinary task teams	Awareness campaigns	Preparedness plans	Alternative water practices	Awareness campaigns	Disease surveillance systems	Ongoing diarrhea interventions	Drought specific diarrhea interventions	Perceptions on diarrhea during drought	Longterm trends (interannual)	Seasonal trends (interseasonal)	Acute trends (daily time scale - interdaily)
B	X		X	X	X			climate -> exacerbation of hot temperatures -> increase in severe dehydration cases; EHPs in communities as the "eyes and ears on the ground of whatever issues are there" - looking out for cases and trying to prevent surges	formation of the surge season task team - formed as a response to trends in diarrhea - local audits and research to detrmine risks, formation of referral system and prevention of annual surge at the province level, collaboration of	ongoing process with the public - "we try and make sure we are raising environmental awareness and the reason being you can never raise awareness enough… it can only be sufficient, but even that, it’s got to be an ongoing process. Yeah, because when we talk behavioural change, -it’s not an event, it’s a process"; also internal awareness - sustainable settlements innovation summit, internal awaren…			proactive campaigns for ppl to keep washing hands, tippy tap; "the messaging was never to discourage people from washing their hands" just that other methods to wash with less water		EHP - responsive to individual community needs "so we have EHP here that get placed in certain... communities to be the eyes and ears on the ground of whatever issues are there. And I think the proactive measure that was also put in place was- there were a couple hotspots that were identified, Or areas of concern where we’d say, we’ve got to keep an eye on them so so that whatever diarrheal outbr…
C	X	X			X	X	X	expected to get worse during drought - less water to work with, if increase diarrhea then also increase in malnutrition "an episode of diarrhea in a small child has a large potential to be the beginning of a slippery nutritional slope in in into malnutrition, which then has a whole lot of other health consequences "; in health services - concern about water for rehydration - health service cleanl…			HS has the capacity to cope to a certain extent "I think the system in the Western Cape, um, is anticipatory of that and we’re trying to plan to make sure there are health services in the right place and we know what to do but if the size of that increase is very big, then we won't be able to cope"		maintained messaging "we have never told people not- not to, wash their vegetables and wash their hands, um, when- when- when feeding children, it’s- they the emphasis has always been on on hygiene re- related to feed- feeding children" "adapting our messages to people around, um, water, but not reducing the messages ab- ab- about- about hygiene because could- couldn’t- comp- comp- couldn’t compr…			shamelessly promoted breast feeding; no special procedure; adapted messaging around cc "so as far as climate change, th- the dryness, this crisis of drought, um, may- made us adapt as a- as a society and health system adapt to make sure it- it- itself was was was as far as water safe as it possibly could be by getting alternative sources of water and adapting our messages to people around, um, wa…	incidence didn't go up- unsure whether effect of years of intervention or due to drought unsure bc not prospective - "conundrum"; expected things to get worse but they didn’t; "we had a system, and then the drought happened, and so suddenly, this idea of safe water, water for rehydration, the ability to provide a health service th- th- that had cleanliness and wa- water (stammering for words) if …	changes in patterns in DR - change in peak month (from late Dec/Jan in the 1960s and 70s (case load at Red Cross) gradually to Mar (now) and decrease in mortality and morbidity, during drought, expected it to go up but didn't. reasons: likely ascribed to changes in climate "I’ve noted a change ov- over three decades, which, could be ascribed to many things, but it’s likely to be ascribed to chang…	see left
D	X					X	X	looking for diarrheal disease - DayZero didn't happen, drought peak not aligned with surge season; Day Zero didn't happen, but if it did "everyone was focused on water, but nobody was really focused on sanitation, and the sanitation issue is absolutely huge" - "lucky"; concern - cases of dehydration, access to water for medication		messaging in the drought "I mean the major intervention was of course to try and encourage people to use safe water from areas within the city"		only heightened awareness of need for alcohol based hand rub, most of the staff toilets shut off; no follow up in hospitals with green infrastructure			"the problem is of course that, you know, the surveillance is suboptimal"		were looking for diarrhea, but Day Zero didn't happen and peak drl season didn't correspond with peak in drought - could have been a lot more trouble - but didn't see major increase, may have seen increase if Day Zero happened	trends: no major increase seen during drought, reasons: Dey Zero did not happen, peak in DR season did not correspond with peak in drought, if Day Zero did happen, may have been a different story - especially due to lack of attention on sanitation (everyone focused on water)	trends: strong season epidemic annually, predominantly enteroviral (low confidence for CU5 - primarily works with HIV population, clinical work in hospital - sequence problematic recurrent cases)
E	X			X	X			would not surprise if increase due to to way people were living; (did not know stats) but noted that in IS ppl already have to cue for water - expected not increase there, higher income ppl tried to decrease water use and might have been an issue there							dr season plan - clinics set up hydration corners, monitor and track severe incidences, and investigate with an EHP "investigations of the circumstances under which people are living and you know, what the circumstances were that led, to see if there's an inc- you know, if there's anything that could have resulted the in the episode happening"		doesn't have data, but wouldn't be surprised if increase based on way ppl were living
F			X		X		X
G			X		X				IS support framework - official framework which helps facilitate collab around IS
H	X		X	X	X			could imagine it up - not linked to water access but to quality and perhaps high temp; poorer hygiene and questions about equivalency of alternative practices "even at schools, um, there were a lot of water saving practices that possibly erred on the side of not so healthy, people washing their hands less, or using the that sanitation [alcohol] yeah ok, I... I personally was told by a pedaeatrici…	drought - joint operation centre set up for disaster management (officially declared disaster) - method of getting people to work together to respond to crisis, senior managers who could make quick decisions; during drought acted as info provision service; now dif teams of ppl working to bring in long term change - sensitive urban design	speaking of springwater and summer, CCT said they could not guarantee quality and at own risk to drink			huge campaigns about saving water in a way that keeps it safe for you and your family, however, "I'm not sure if there was enough though, yeah, like I said, people became very like, overzealous and like, saving water and ... yeah, using like hand sanitizers and things like that"			communication campaigns but may not have been strong enough (ppl were overzealously saving water)	doesn't have data, but imagines it would have gone up -suspect not linked to water access, but potentially water quality issues and general temperature
I	X			X	X			potential increase in dr if failure of sanitation system - CT uses waterborne sanitation system the requires water so it doesn't clog up; what happens in the domestic front important for health deparment bc it effects ppl getting sick; "there was a nervousness, that um, with the drought things would be a lot worse" -> a lot of preparedness going on	DoH - member of the CC committee (run by DoH)- interdepartmental - DoH, env affairs, possibly others		drought was a wake up call - required boreholes to be drilled so that hospitals could have reliable water	"if you use alcohol rub rather than washing your hands at the basins every time before an operation, you get roughly the same results in terms of infection rates and contamination rates"; biggest concern - water supply to health facilities "what happens when a hospital runs out of water, or a clinic runs out of water, and suddenly you've got, um, you know no water for your surgical operations or …	educating staff and parents about wise water use,			nervousness that the drought would maek things worse, but already surge campaign - likely pushed it a bit more	didn't see any changes in diarrhea	trends: mortality rate has dropped significantly in the last 10 years (eg. Used to see 150 - 200 deaths/year (ie. 166 in 2012?) and now down to 1-2 a season), does not seem to think there is a big effect of drought on DR - in Paarl where they work have ongoing drought and do not see an increase in cases at referral hospital in Paarl compared to previous non drought years "we've got an ongoing dro…	trends: DR peak Feb Mar and very few cases in winter, reasons: complex, contributors: climate - hot dry season, avaibility of work, food safety and safety (especially without refrigeration), water, pathogen survival characteristics (ie. warmer temperature more favourable for survival), appears to still be a gap in knowledge of what causes the DR though
J	X	X		X			X	concern for health in water scarcity"So water scarcity impacts cleanliness across the board, if I can put it like that, it also impacts on the hospital's ability to keep itself clean. So transmission there becomes a higher risk as well"							dr season - aware of it but disagrees that it's because of heat " Interesting, lots of people simply assume that it is because of the heat. It's summer."	none seen, however, the recommended water usage amount is too little to maintain proper hygiene - "so they just left it"		trends: saw increase in DR informally, however no one collected the data during the drought (they do not know about/believe in the tracking at clinics and believe there is a major underreprentation of non severe cases), anecdotally from health service officials more cases in middle income kids (using private health services) "by anecdotal information, it certainly looked as if, during the worst p…	trends: DR season stareting in Nov and peaking Feb/Mar/Apr, reasons: not just because of summer heat - hot in Dec already but no peak in DR - in late summer autumn rain starts, which mobilizes messes deposited in poorer areas are mobilized into the environment and then DR starts peaking "[mess is] just lying there in in the dry summer heat. Until the first, little bit of rain This is the concentr…
K	X				X				during drought WC DoH - worked closely with CCT gov; some kind of meeting with coordinators (maybe from dif provinces?) to respond to different threats (eg. food - outbreaks), works with national gov and NICD to respond to dif situs - for data sharing, disaster management, etc; national outbreak response team - "water affairs, veterinary services, all departments, um, plus your private and and pu…	awareness campaigns on water use - toilet slogan	worked closely with CCT (from the DoH perspective) to look at "surveillance, mitigating factors, like um, strengthen the provincial, district, and subdistrict epidemic preparedness, and response teams at the lower levels" (but no major changes in action); water supply preparedness plans set up to ensure hospitals don't run out of water; at the facility level, made sure appropriate services availa…	during drought brought out circular including potential health effects of drought;	surge messaging "so this time they have communication to communities about - ok, we're going to see an increase, please make sure you wash hands, general hygiene, all those messages are sent out during um, um, this this diarrheal season um, so that is heightened, and that is done at local authority, and and district level. And so promotion of ... hand hygiene and etc."; drought activities "increa…	during drought, improved disease surveillance "to ensure that we, um, like quickly detect and respond to to um, outbreaks or if there's a sudden surge, in say, diarrhea, or whatever, and then the other one was to identify and report all suspected outbreaks via notification system" (strengthen notification system); nothing new from communicable disease side		improve disease surveillance to be more responsive		trends: during DSS (DSS between Nov and May - increase in DR in CU5) over time the rates of hospitalization for DR have gone down, post drought (end of 2018) saw some outbreaks of enterovirus but not only in WC, also in EC where no drought at that time, did not see any increase in waterborne disease during the drought in the WC (not just the city), reasons:national immunization programme for rota…
L	X	X			X	X		concerns about dehydration; not having supplies for ORS; safety of alternative water - safety of greywater for gardens	surge meeting - pneumonia and diarrhea - EHPs, W&S	must teach people how to use grey water and alternative hygiene practices; large and visible "the city obviously um, you know, there was this large campaign and we all knew about the fact that we didn't have much water, so it was very visible"		did not effect everyday work much - only alcohol based sanitizer; haven't had any hospitals without water, but "but in some places we've had (laughs), where they've had borehole water you know the water'd come out not looking very clean, and especially in the older buildings where the - the taps are- and the plumbing systems are old, uh, you know there'd be a lot of debris, and you know when you …	teach public how to reuse greywater and alternative hygiene practices			encourage same practices in terms of hygiene	doctors don't necessarily know the background of where a patient's coming from - patients don’t really say much to you, many of the incidences are probably everyday things - they don't complain about that	trends: surge season is usually the busiest and case load has come down over the last few years, however, also see increase in other childhood diseases like pneumonia	trends: warm weather results in seeing more children with DR, and those who have recurrent bouts or DR towards the end of the season Feb Mar on, start presenting with malnutrition	trends: early in the DR season it is not that hot, Several hot days results in increase in DR "it'll be like 35 to 40C like 3 days in a row we know! that we're going to have lots of diarrhea the next day"
M	X		X	X	X			worried about diarrhea, if drought continued - collapse in sanitation systems - requires water, without sanitation -> flies breeding, potential for chaos, food production, food safety; diarrhea is a problem if risks are allowed to continue "if we allow, um, uh... you can say health hazards to start to exist, you know, if we allow the accumulation of waste, and sanita- poor sanitation practices, i…	working groups developed eg various deps, city health to produce material to edu ppl about, eg. greywater; surge season	awareness on flushing procedures/showers etc; material to educated on using safe (eg. greywater); groundwater use pamphlets; outside of drought - if water is contaminated (eg. algae, pollutants) try "to warn the families of children, not to allow swimming in certain areas, because if we know the water is contaminated, we should not allow it, you know, and we do that. We monitor, uh, the quality o…			put a lot of effort into making plans and doing awareness campaigns around alternative systems for sanitation; just continued with normal campaigns - "we just basically continued with what we were doing, because we found that it had a- it was successful"		cases are scattered - not just in IS; gap - don't get notifications from hospitals or medical practitioners (private?); surge meetings - provincial hospitals also present feedback in terms of cases	continued normal campaigns - had previously found susccessful	worried but can't remember if increase (I'd expect them to remmeber if major increase)		trends: picked up an increase in DR during summer periods maybe starting 10 years ago (low confidence)
N	X	X		X	X			never got to the point ppl didn’t have water, concern if ppl were being frugal increase in infectious disease, but the health dep was very careful about maintaining messages about hygiene - strategy was more to give ppl options to reduce excess water use (eg. tippy taps); also very concerned about Hep A, thyphoid (similar transmission route) but no change; concerns about sewerage system bc failur…			"we improved our outbreak control measures, we did presentations in um, education to the rest of the health department and to the communities as well."		"we improved our outbreak control measures, we did presentations in um, education to the rest of the health department and to the communities as well."	improved outbreak control measures	surge season campaign; backyard dwellers - low income houses literally in backyards, current system will collect an address, but can't tell exactly if in backyard or if it's a correct address; moderate and severe cases - EHPs follow up at the family's address to see living conditions	most of the currently monitored cases are in vulnerable communities where things did not change much - "if anything at all, the messaging became stronger, um, on hygiene practices", ; near the end of the drought, tried to monitor dr in adults as well, but did not have a baseline so didn't see much - no upswing; "so when we delivered our health promotion messaging, um, we had to be very careful in…	no significant impact on health seen in communties as a result of drought, no thyphoid or other waterborne disease; no increase in diarrhea likely bc little change in practices in these vulnerable communities where diarrhea is focused	trends: over last 10 years case load down a lot, data for DR season, did not get any worse over the drought period - but other health conditions related to the drought not looked at, reasons: multifactorial - rotavirus vaccine, surge season planning and activations, delivery of services
O	X	X			X			water required for ORS; must make choices during a drought "t's a double whammie. You need water to mix the sugar and salt solution so with the drought, you had to choose, are you going to pay a lot, in the terms of the bill or are you going to make ORS and rehydrate people. So it's it's a double whammie. It's been very serious."		health system does education to patients as they see them - informing public also about drought and it's effects			CHW in communities giving health talks about dr and other diseases; surge intervention - serious cases -> investigation and individual meeting "I would say those interventions worked, because it's a one on one, and this is a local woman or man that is coming, that is giving health advice, in an understandable manner, in an understandable language"; general health talks "the health talks that are …		CHW in communities giving health talks about dr and other diseases; surge intervention - educate CHW who are working at the clinics and visiting people, if DRD, "to go and follow up, see how is the home, uh, cleaned how are they cooking, do they have electricity, do they have access to water, and this community worker would have a one on one session advising that mother, do not use dummies, I thi…	more training on rehydration equipment to deal with potential upswing, strengthening CHW, spoke to pregnant women about possible effects of diarrhea and how to deal with it		from clinical perspective, appears to be a major issue that is now more known about, expected that it is due to CC (not so applicable to trends persay - during training as a nurse, DR was not so important and now it is), mortality due to DR has dropped in the last few years and more of the cases are DR without dehydration, reasons - awareness of healthcare workers "the clinicians are much more tr…		high temperature results in increase DR 2-3 days later "we notice that, if it has been extremely hot like from 28C to over 30, 32, 34, 2-3 days later we see a high number of children presenting diarrhea without dehydration- diarrhea with and without dehydration (correction) presenting into our facilities"
